# Supplementary material for: Matched tissue-blood whole-exome sequencing improves detection of genetic etiologies in pediatric drug-resistant epilepsy
Source: Front Pediatr. 2026 Feb 6;14:1751113. doi: 10.3389/fped.2026.1751113 (PMC12920473; doi:10.3389/fped.2026.1751113)
Supplement: Supplementary file 1 [file Table1.xlsx]

## Sheet: Table S1
Supplementary Table 1 Primers used for ddPCR.
Primer name	Primer sequence
BRAF-FAM:	FAM- TAG CTA CAG AGA AAT C-MGB
BRAF-VIC:	VIC-C TAG CTA CAG TGA AAT C-MGB
BRAF-F:	CTACTGTTTTCCTTTACTTACTACACCTCAGA
BRAF-R:	ATCCAGACAACTGTTCAAACTGATG
FAM, fluorescent dye 5-Carboxyfluorescein;
VIC, fluorescent dye 2’-chloro-7’-phenyl-1,4-dichloro-6-carboxyfluorescein.

## Sheet: Table S2
Supplementary Table 2 Detailed information of the patient cohort.
Patient ID	Sex	Age at onset (years)	clinical diagnosis	MRI	EEG	Postoperative prognosis	Tissue sampling site	Histopathological features of brain tissue
1	Female	1	Drug-resistant epilepsy	-	-	Seizures reduced compared to preoperative period.	Left frontal lobe	Proliferation of glial cells and neurons, with some neuronal degeneration; “neuronophagia” observed. In combination with clinical and imaging data, consistent with focal cortical dysplasia (FCD type IIa).
2	Male	4.8	Drug-resistant epilepsy, focal onset seizures, frontal lobe epilepsy	No obvious abnormalities	Numerous multifocal spikes, polyspikes, spike-and-slow waves, polyspike-and-slow waves, and fast-wave rhythms, predominantly in the left anterior frontal region; increased during sleep; frequent partial seizures observed during wakefulness.	Seizures reduced compared to preoperative period.	Right frontal lobe	The gray-white matter junction is preserved, and the layered structure of the gray matter is discernible. Neuronal arrangement is slightly disorganized, with some neurons showing atrophy or degeneration; numerous instances of "neuronophagia" are observed. Glial cell proliferation is prominent, but without significant cellular atypia.
3	Male	9	Drug-resistant epilepsy	Areas of softening in the right frontal, temporal, parietal, and insular lobes, basal ganglia, and thalamus	Background activity markedly slowed; asymmetry between the two cerebral hemispheres, with the right side lower and flatter than the left; slightly more discharges in the left frontal and anterior temporal regions, occasional discharges on the right, and slightly more discharges in the left posterior occipital region.	Seizures reduced compared to preoperative period.	Right frontal operculum	The gray-white matter boundary is indistinct, and the laminar structure of the gray matter is unclear. Neuronal arrangement is disorganized, with neuronal atrophy or degeneration, and focal glial cell proliferation.
4	Female	7	Drug-resistant epilepsy, complex partial seizures, brain hypoplasia	Softening, cystic degeneration, and atrophy of the right frontal, temporal, parietal, and occipital lobes; enlargement of the right lateral ventricle	Abnormal discharges are more frequent in the right anterior and middle temporal regions, and in the left frontopolar, anterior frontal, and anterior-middle temporal regions, occasionally rhythmic; right anterior and middle temporal regions are predominant.	No seizures after surgery	Right temporal lobe	The laminar structure of the gray and white matter is unclear, with disorganized neuronal arrangement, glial proliferation, some neuronal degeneration, and evidence of "neuronophagia."
5	Male	9.5	Drug-resistant epilepsy	No obvious abnormalities	A small number of multifocal spikes and spike-and-slow waves, slightly prominent in the right central and parietal regions; relatively abundant low-amplitude fast-wave activity in the bilateral frontal regions; two partial seizures observed during wakefulness.	No seizures after surgery	Right frontal lobe	Cortical structure is poorly defined, with disorganized neuronal orientation. Some neurons are small with scant cytoplasm and round nuclei, while others are enlarged with basophilic cytoplasm and visible nucleoli, suggesting dysmorphic neurons. Findings are consistent with focal cortical dysplasia (right frontal lobe).
6	Female	6	Drug-resistant epilepsy	Softening and cerebral atrophy of the right frontal, temporal, and parietal lobes; enlargement of the right lateral ventricle	Interictal background activity markedly slowed; numerous multifocal and generalized discharges, prominent in the left anterior frontal region; slightly increased generalized spike-wave rhythmic discharges during sleep; multiple partial seizures detected.	Seizures reduced compared to preoperative period.	Right temporal lobe	Cortical layering is poorly defined, with proliferation of glial cells, neurons, and small blood vessels. Some neurons show degeneration, and "neuronophagia" is observed. Scattered T-lymphocyte infiltration is present around some vessels and within brain tissue. Prominent vascular proliferation with hemorrhage is noted on the cortical surface.
7	Male	2	Drug-resistant epilepsy	No obvious abnormalities	Numerous spikes, sharp waves, polyspikes, rhythmic sharp waves, rhythmic fast waves, spike-and-slow waves, and irregular slow waves in the right anterior frontal region; multiple partial seizures and relatively frequent electrographic seizures observed across all periods.	No seizures after surgery	Right frontal lobe	Cortical laminar structure is present, with glial proliferation and neuronal degeneration; "neuronophagia" is observed.
8	Male	5	Drug-resistant epilepsy	Localized area of brain softening in the left occipital lobe	Relatively abundant spike-and-slow waves and polyspike-and-slow waves in the left occipital and posterior temporal regions, occurring sporadically or in clusters, more prominent during sleep; slightly increased generalized spike-and-slow waves and polyspike-and-slow waves; one partial seizure observed during monitoring.	No seizures after surgery	Left occipital lobe	Numerous atypical glial cells mixed with neurons, glial cells densely arranged and enlarged; microcyst formation and small foci of calcification are observed. Considered a neoplastic lesion (left occipital lobe), consistent with diffuse astrocytoma.
9	Male	3.6	Drug-resistant epilepsy	Abnormal changes in the right frontal lobe, cortical dysplasia	Relatively abundant sharp waves, spikes, spike-and-slow waves, spike-and-slow-wave rhythms, and slow waves in the bilateral frontal regions, more prominent on the right; accentuated during sleep.	No seizures after surgery	Right frontal lobe	The gray-white matter layering is preserved, with disorganized neuronal arrangement. Some neurons show degeneration, and "ballooned" neurons are observed.
10	Female	2	Drug-resistant epilepsy	Softening, cystic degeneration, and atrophy of the right frontal, occipital, and parietal lobes; enlargement of the right lateral ventricle; thinning of the corpus callosum; demyelinating changes adjacent to the left lateral ventricle	Predominantly in the right anterior frontal and temporal regions, with numerous spikes, spike-and-slow waves, polyspike-and-slow waves, slow waves, and spike-and-slow-wave rhythms; over 30 partial seizures observed during monitoring.	No seizures after surgery	-	-
11	Male	9	Drug-resistant epilepsy	Postoperative changes of a posterior cranial fossa arachnoid cyst	Relatively increased discharges in the bilateral middle and posterior temporal regions, slightly more prominent on the right.	Seizures reduced compared to preoperative period.	Left hippocampus	The gray-white matter junction is preserved, and the laminar structure of the gyrus is discernible. Neuronal arrangement is slightly disorganized, with some neurons showing atrophy or degeneration. Focal glial proliferation is prominent, with "neuronophagia" observed, but without significant cellular atypia.
12	Male	7	Drug-resistant epilepsy	No obvious abnormalities	Numerous discharges in the right central, parietal, and posterior temporal regions.	No seizures after surgery	Parietal and occipital lobes	Cortical structure is relatively preserved, with slightly disorganized neuronal orientation. Some neurons are small with clear cytoplasm and round nuclei, while others are enlarged with basophilic cytoplasm and visible nucleoli.
13	Female	7	Drug-resistant epilepsy	No obvious abnormalities	Numerous multifocal and generalized discharges, predominant in the left temporal region.	Seizures reduced compared to preoperative period.	Right temporal lobe	Cortical layering is poorly defined, with glial proliferation and some neuronal degeneration; "neuronophagia" is observed. Small foci show sparse infiltration of lymphocytes and neutrophils.
14	Female	0.2	Drug-resistant epilepsy	Widening of the sulci on the surfaces of both cerebellar hemispheres	Relatively abundant multifocal and generalized discharges, predominant in the left frontal and temporal regions; 10 partial seizures and 2 electrographic seizures observed during monitoring.	Seizures reduced compared to preoperative period.	Temporal lobe	The gray-white matter structure is poorly defined, with focal glial proliferation and neuronal degeneration; "neuronophagia" and "ballooned" neurons are observed. Focal glial and neuronal proliferation forms nodular patterns.
15	Male	5	Drug-resistant epilepsy	No obvious abnormalities	Markedly increased slow-wave activity in the bilateral occipital regions; numerous spike-and-slow waves, polyspike-and-slow waves, sharp-and-slow waves, spikes, polyspikes, and sharp waves in the bilateral posterior regions, more prominent on the left; accentuated during sleep.	Seizures reduced compared to preoperative period.	Specifically unclear	Glial cell proliferation is present, with some neuronal degeneration; focal "neuronophagia" is observed.
16	Male	3	Drug-resistant epilepsy	Cystic lesion in the cortex of the right temporal lobe	Numerous multifocal and generalized spikes, polyspikes, sharp waves, spike-and-slow waves, sharp-and-slow waves, and slow waves.	Seizures reduced compared to preoperative period.	Right temporal lobe	Ganglioglioma (WHO Grade I)
17	Female	7	Drug-resistant epilepsy	No obvious abnormalities	Slightly increased discharges in the left anterior frontal and middle temporal regions during T1; occasional discharges in the right anterior and middle temporal regions during T2; a small number of discharges in the left occipital, parietal, and middle-posterior temporal regions.	No seizures after surgery	Left temporal lobe	Mostly composed of white matter, with only a small amount of gray matter; the gray-white matter junction is clear. Some neurons show degeneration and atrophy, with "neuronophagia" observed. Mild glial proliferation is present, and sparse lymphocytic infiltration is noted around some blood vessels.
18	Female	6	Drug-resistant epilepsy	No obvious abnormalities	Relatively abundant multifocal and generalized discharges, predominant in the right anterior-middle temporal and frontopolar/frontal regions; increased during sleep.	No seizures after surgery	Frontal and temporal regions	The gray-white matter junction is clear. Some neurons show degeneration with "neuronophagia" observed. Marked oligodendroglial proliferation is present, with sparse lymphocytic infiltration around some blood vessels.
19	Male	1.5	Drug-resistant epilepsy	No obvious abnormalities	Relatively abundant spike-and-slow waves, irregular slow waves, spikes, and sharp waves in the right frontal and anterior temporal regions; frequent electrographic seizures and multiple partial seizures (originating from the right frontal region) observed during monitoring.	No seizures after surgery	Deep cerebral lesion	Cortical layering is poorly defined, with glial proliferation and some neuronal degeneration; "neuronophagia" is observed.
20	Female	2.7	Drug-resistant epilepsy, tuberous sclerosis	Suggestive of tuberous sclerosis	Numerous generalized and multifocal discharges, prominent in the bilateral posterior regions, increased during sleep; two partial seizures identified by caregivers and one cluster of spasms observed during monitoring.	No seizures after surgery	Right parietal and occipital lobes	Glial proliferation and neuronal degeneration are present, with "neuronophagia" and "ballooned" neurons observed.
21	Female	10.7	Drug-resistant epilepsy	Localized thickening of the gyri in the right frontal lobe	Numerous discharges in the right frontal and midline frontal regions, nearly continuous; multiple asymmetric tonic seizures observed during monitoring.	No seizures after surgery	Right frontal lobe	Focal cortical dysplasia (FCD type IIb)
